# Supplementary material for: Safety of the Breast Cancer Adjuvant Radiotherapy in Ataxia–Telangiectasia Mutated Variant Carriers
Source: Cancers (Basel). 2024 Apr 5;16(7):1417. doi: 10.3390/cancers16071417 (PMC11010818; doi:10.3390/cancers16071417)
Supplement: Supplementary file 1 [file cancers-16-01417-s001.zip]

Archive with 1 entries (1 files):
- cancers-2925469-supplementary.pdf
